# Supplementary material for: Using health check data to investigate cognitive function in Aboriginal and Torres Strait Islanders living with diabetes in the Torres Strait, Australia
Source: Endocrinol Diabetes Metab. 2021 Sep 24;5(1):e00297. doi: 10.1002/edm2.297 (PMC8754245; doi:10.1002/edm2.297)
Supplement: Supplementary file 1 — Fig S1 [file EDM2-5-e00297-s002.xlsx]

## Sheet: Figures
											agecat1	diabetes	accmean	accsd	nacc	seacc	lwr	upr	diff
											15-19	No	-0.170266	1.21687	11	0.366899	-0.889388	0.548856	0.719122
											20-29	No	-0.0093112	1.09519	31	0.196702	-0.394847	0.376224	0.385536
											30-39	No	0.231628	0.873075	29	0.162126	-0.0861385	0.549395	0.317767
											40-49	No	0.271823	0.776972	14	0.207654	-0.13518	0.678826	0.407003
											50-59	No	-0.6973	1.15339	14	0.308257	-1.30148	-0.0931167	0.604183
											60+	No	-0.591123	1.17152	7	0.442793	-1.459	0.276751	0.867874
											15-19	Yes
											20-29	Yes	-1.29707	0.956398	3	0.552176	-2.37934	-0.214806	1.08227
											30-39	Yes	-0.625333	0.723354	8	0.255744	-1.12659	-0.124074	0.501259
											40-49	Yes	-0.416912	0.879575	9	0.293191	-0.991568	0.157743	0.574655
											50-59	Yes	-0.543688	1.06497	19	0.244322	-1.02256	-0.0648173	0.47887
											60+	Yes	-0.369541	0.602454	12	0.173914	-0.710412	-0.0286705	0.340871
											diabetes	agecat4	accmean	accsd	nacc	seacc	lwr	upr	diff
											No	0	-0.170266	1.21687	11	0.366899	-0.889388	0.548856	0.719122
											No	1	0.138299	0.953379	74	0.110828	-0.0789244	0.355522	0.217223
											No	2	-0.661908	1.13096	21	0.246796	-1.14563	-0.178188	0.48372
											Yes	1	-0.632305	0.840581	20	0.18796	-1.00071	-0.263903	0.368401
											Yes	2	-0.476276	0.906101	31	0.162741	-0.795248	-0.157305	0.318971
											15-19
											20-49
											50+

## Sheet: F1_ONBAgeDiabetes
agecat1	diabetes	accmean	accsd	nacc	seacc	lwr	upr	diff
15-19	No	-0.170266	1.21687	11	0.366899	-0.889388	0.548856	0.719122
20-29	No	-0.0093112	1.09519	31	0.196702	-0.394847	0.376224	0.385536
30-39	No	0.231628	0.873075	29	0.162126	-0.0861385	0.549395	0.317767
40-49	No	0.271823	0.776972	14	0.207654	-0.13518	0.678826	0.407003
50-59	No	-0.6973	1.15339	14	0.308257	-1.30148	-0.0931167	0.604183
60+	No	-0.591123	1.17152	7	0.442793	-1.459	0.276751	0.867874
20-29	Yes	-1.29707	0.956398	3	0.552176	-2.37934	-0.214806	1.08227
30-39	Yes	-0.625333	0.723354	8	0.255744	-1.12659	-0.124074	0.501259
40-49	Yes	-0.416912	0.879575	9	0.293191	-0.991568	0.157743	0.574655
50-59	Yes	-0.543688	1.06497	19	0.244322	-1.02256	-0.0648173	0.47887
60+	Yes	-0.369541	0.602454	12	0.173914	-0.710412	-0.0286705	0.340871

## Sheet: F2_ONBAgeDiabetes
diabetes	agecat4	accmean	accsd	nacc	seacc	lwr	upr	diff
No	0	-0.170266	1.21687	11	0.366899	-0.889388	0.548856	0.719122
No	1	0.138299	0.953379	74	0.110828	-0.0789244	0.355522	0.217223
No	2	-0.661908	1.13096	21	0.246796	-1.14563	-0.178188	0.48372
Yes	1	-0.632305	0.840581	20	0.18796	-1.00071	-0.263903	0.368401
Yes	2	-0.476276	0.906101	31	0.162741	-0.795248	-0.157305	0.318971
